# Supplementary material for: Identification of Floral Volatile Components and Expression Analysis of Controlling Gene in Paeonia ostii ‘Fengdan’ under Different Cultivation Conditions
Source: Plants (Basel). 2023 Jun 26;12(13):2453. doi: 10.3390/plants12132453 (PMC10346646; doi:10.3390/plants12132453)
Supplement: Supplementary file 1 [file plants-12-02453-s001.zip]

Archive with 1 entries (1 files):
- plants-2447251-supplementary.pdf
